# Supplementary material for: Modern Japanese ancestry-derived variants reveal the formation process of the current Japanese regional gradations
Source: iScience. 2023 Feb 3;26(3):106130. doi: 10.1016/j.isci.2023.106130 (PMC9984562; doi:10.1016/j.isci.2023.106130)
Supplement: Table S3. The Jomon allele score of each prefecture in Japan, related to Figures 3, S10, S11 and S12 [file mmc2.xlsx]

## Sheet: Table S3
Table S3. The Jomon allele score of each prefecture in Japan, related to Figure 3, Figure S10, Figure S11 and Figure S12.
Region	Prefecture	Prefecture	Min.	1st Qu	Median	Mean	3rd Qu	Max
	number
Tohoku	2	Aomori	0.0154	0.0178	0.0194	0.0192	0.0204	0.023
	3	Iwate	0.0135	0.0184	0.0195	0.0195	0.0207	0.026
	4	Miyagi	0.0128	0.017	0.0185	0.0184	0.0197	0.0235
	5	Akita	0.0146	0.0174	0.0186	0.0186	0.0198	0.0248
	6	Yamagata	0.0154	0.0171	0.0182	0.0183	0.0193	0.0227
	7	Fukushima	0.0117	0.0176	0.0189	0.0187	0.0198	0.0271
Kanto	8	Ibaraki	0.0137	0.0171	0.0185	0.0185	0.0197	0.0273
	9	Tochigi	0.0115	0.0168	0.0183	0.0181	0.0193	0.0241
	10	Gunma	0.0131	0.0172	0.0185	0.0184	0.0195	0.024
	11	Saitama	0.012	0.0166	0.018	0.018	0.0194	0.0291
	12	Chiba	0.0112	0.0167	0.0179	0.018	0.0193	0.0263
	13	Tokyo	0.0084	0.0165	0.0179	0.0179	0.0191	0.0301
	14	Kanagawa	0.0106	0.0166	0.0177	0.0178	0.0189	0.0268
Hokuriku	15	Niigata	0.0135	0.0168	0.0179	0.0179	0.019	0.0234
	16	Toyama	0.0134	0.0158	0.0167	0.0167	0.0176	0.0206
	17	Ishikawa	0.0114	0.0149	0.0166	0.0164	0.0176	0.0222
	18	Fukui	0.0126	0.0153	0.0163	0.0163	0.017	0.0222
Chubu	19	Yamanashi	0.0146	0.0172	0.0182	0.0183	0.0195	0.0227
	20	Nagano	0.0089	0.0166	0.0177	0.0177	0.019	0.0216
	21	Gifu	0.0123	0.0158	0.017	0.0171	0.0183	0.0299
Tokai	22	Shizuoka	0.0117	0.0168	0.0181	0.018	0.0191	0.0237
	23	Aichi	0.0086	0.0161	0.0172	0.0173	0.0183	0.0288
Kinki	24	Mie	0.0107	0.0148	0.016	0.0161	0.0172	0.0226
	25	Shiga	0.0094	0.0152	0.0163	0.0163	0.0176	0.0222
	26	Kyoto	0.0105	0.0152	0.0163	0.0164	0.0175	0.0212
	27	Osaka	0.0098	0.0149	0.0163	0.0165	0.0177	0.0297
	28	Hyogo	0.0106	0.0152	0.0166	0.0165	0.0176	0.029
	29	Nara	0.012	0.0147	0.0156	0.0159	0.0175	0.0208
	30	Wakayama	0.0123	0.0142	0.0152	0.0158	0.0169	0.0271
Chugoku	31	Tottori	0.0133	0.0171	0.0179	0.0179	0.0189	0.0259
	32	Shimane	0.0137	0.0175	0.0184	0.0184	0.0195	0.0226
	33	Okayama	0.0131	0.0159	0.0168	0.0171	0.0183	0.0259
	34	Hiroshima	0.0129	0.0165	0.0176	0.0176	0.0188	0.0285
	35	Yamaguchi	0.0123	0.0163	0.0172	0.0174	0.0184	0.0288
Shikoku	36	Tokushima	0.0129	0.0148	0.0158	0.0161	0.0169	0.0315
	37	Kagawa	0.0117	0.0151	0.016	0.0163	0.0172	0.0258
	38	Ehime	0.0128	0.0152	0.0162	0.0163	0.0171	0.025
	39	Kochi	0.0135	0.015	0.0158	0.016	0.0168	0.0216
Kyushu	40	Fukuoka	0.013	0.0162	0.0175	0.0174	0.0185	0.0299
	41	Saga	0.0143	0.0166	0.0176	0.0177	0.0191	0.0222
	42	Nagasaki	0.0115	0.0166	0.0179	0.0177	0.0189	0.0225
	43	Kumamoto	0.0138	0.0163	0.0176	0.0177	0.0191	0.0225
	44	Oita	0.0107	0.0159	0.0171	0.0171	0.018	0.0241
	45	Miyazaki	0.0119	0.0166	0.0176	0.0176	0.0187	0.023
	46	Kagoshima	0.0128	0.0166	0.0181	0.0186	0.0196	0.0317
Okinawa	47	Okinawa	0.0128	0.0178	0.0255	0.0235	0.0279	0.0313
