# Supplementary material for: Modern Japanese ancestry-derived variants reveal the formation process of the current Japanese regional gradations
Source: iScience. 2023 Feb 3;26(3):106130. doi: 10.1016/j.isci.2023.106130 (PMC9984562; doi:10.1016/j.isci.2023.106130)
Supplement: Table S4. Details in subjected QTL GWAS traits in the current study, related to Figure 5 and Table S5 [file mmc3.xlsx]

## Sheet: Table S4
Table S4. Details in subjected QTL GWAS traits in the currernt study, related to Figure 5 and Table S5.
Trait	Trait ID	Study	PubMed ID
Albumin/globulin ratio	AG	Genetic analysis of quantitative traits in the Japanese population links cell types to complex human diseases.	29403010
Albumin	Alb	Genetic analysis of quantitative traits in the Japanese population links cell types to complex human diseases.	29403010
Alkaline phosphatase	ALP	Genetic analysis of quantitative traits in the Japanese population links cell types to complex human diseases.	29403010
Alanine aminotransferase	ALT	Genetic analysis of quantitative traits in the Japanese population links cell types to complex human diseases.	29403010
Activated partial thromboplastin time	APTT	Genetic analysis of quantitative traits in the Japanese population links cell types to complex human diseases.	29403010
Aspartate aminotransferase	AST	Genetic analysis of quantitative traits in the Japanese population links cell types to complex human diseases.	29403010
Basophil count	Baso	Genetic analysis of quantitative traits in the Japanese population links cell types to complex human diseases.	29403010
Body mass index	BMI	Genome-wide association study identifies 112 new loci for body mass index in the Japanese population.	28892062
Blood sugar	BS	Genetic analysis of quantitative traits in the Japanese population links cell types to complex human diseases.	29403010
Blood urea nitrogen	BUN	Genetic analysis of quantitative traits in the Japanese population links cell types to complex human diseases.	29403010
Calcium	Ca	Genetic analysis of quantitative traits in the Japanese population links cell types to complex human diseases.	29403010
Creatine kinase	CK	Genetic analysis of quantitative traits in the Japanese population links cell types to complex human diseases.	29403010
Chloride	Cl	Genetic analysis of quantitative traits in the Japanese population links cell types to complex human diseases.	29403010
C-reactive protein	CRP	Genetic analysis of quantitative traits in the Japanese population links cell types to complex human diseases.	29403010
Diastolic blood pressure	DBP	Genetic analysis of quantitative traits in the Japanese population links cell types to complex human diseases.	29403010
E/A ratio	EA	Genetic analysis of quantitative traits in the Japanese population links cell types to complex human diseases.	29403010
Ejection fraction	EF	Genetic analysis of quantitative traits in the Japanese population links cell types to complex human diseases.	29403010
Estimated glomerular filtration rate	eGFR	Genetic analysis of quantitative traits in the Japanese population links cell types to complex human diseases.	29403010
Eosinophil count	Eosino	Genetic analysis of quantitative traits in the Japanese population links cell types to complex human diseases.	29403010
Fibrinogen	Fbg	Genetic analysis of quantitative traits in the Japanese population links cell types to complex human diseases.	29403010
Fractional shortening	FS	Genetic analysis of quantitative traits in the Japanese population links cell types to complex human diseases.	29403010
γ-glutamyl transferase	GGT	Genetic analysis of quantitative traits in the Japanese population links cell types to complex human diseases.	29403010
Hemoglobin	Hb	Genetic analysis of quantitative traits in the Japanese population links cell types to complex human diseases.	29403010
Hemoglobin A1c	HbA1c	Genetic analysis of quantitative traits in the Japanese population links cell types to complex human diseases.	29403010
High-density-lipoprotein cholesterol	HDL-C	Genetic analysis of quantitative traits in the Japanese population links cell types to complex human diseases.	29403010
Height	Height	Characterizing rare and low-frequency height-associated variants in the Japanese population	26367797
Hematocrit	Ht	Genetic analysis of quantitative traits in the Japanese population links cell types to complex human diseases.	28892062
Interventricular septum thickness	IVS	Genetic analysis of quantitative traits in the Japanese population links cell types to complex human diseases.	28892062
Potassium	K	Genetic analysis of quantitative traits in the Japanese population links cell types to complex human diseases.	28892062
Lactate dehydrogenase	LDH	Genetic analysis of quantitative traits in the Japanese population links cell types to complex human diseases.	28892062
Low-density-lipoprotein cholesterol	LDL-C	Genetic analysis of quantitative traits in the Japanese population links cell types to complex human diseases.	28892062
Left ventricular internal dimension in diastole	LVDd	Genetic analysis of quantitative traits in the Japanese population links cell types to complex human diseases.	28892062
Left ventricular internal dimension in systole	LVDs	Genetic analysis of quantitative traits in the Japanese population links cell types to complex human diseases.	28892062
Left ventricular mass	LVM	Genetic analysis of quantitative traits in the Japanese population links cell types to complex human diseases.	28892062
Left ventricular mass index	LVMI	Genetic analysis of quantitative traits in the Japanese population links cell types to complex human diseases.	28892062
Lymphocyte count	Lym	Genetic analysis of quantitative traits in the Japanese population links cell types to complex human diseases.	28892062
Mean arterial pressure	MAP	Genetic analysis of quantitative traits in the Japanese population links cell types to complex human diseases.	28892062
Mean corpuscular hemoglobin	MCH	Genetic analysis of quantitative traits in the Japanese population links cell types to complex human diseases.	28892062
Mean corpuscular hemoglobin concentration	MCHC	Genetic analysis of quantitative traits in the Japanese population links cell types to complex human diseases.	28892062
Mean corpuscular volume	MCV	Genetic analysis of quantitative traits in the Japanese population links cell types to complex human diseases.	28892062
Monocyte count	Mono	Genetic analysis of quantitative traits in the Japanese population links cell types to complex human diseases.	28892062
Sodium	Na	Genetic analysis of quantitative traits in the Japanese population links cell types to complex human diseases.	28892062
Non-albumin protein	NAP	Genetic analysis of quantitative traits in the Japanese population links cell types to complex human diseases.	28892062
Neutrophil count	Neutro	Genetic analysis of quantitative traits in the Japanese population links cell types to complex human diseases.	28892062
Phosphorus	P	Genetic analysis of quantitative traits in the Japanese population links cell types to complex human diseases.	28892062
Platelet count	Plt	Genetic analysis of quantitative traits in the Japanese population links cell types to complex human diseases.	28892062
Pulse pressure	PP	Genetic analysis of quantitative traits in the Japanese population links cell types to complex human diseases.	28892062
Prothrombin time	PT	Genetic analysis of quantitative traits in the Japanese population links cell types to complex human diseases.	28892062
Posterior wall thickness	PW	Genetic analysis of quantitative traits in the Japanese population links cell types to complex human diseases.	28892062
Red blood cell count	RBC	Genetic analysis of quantitative traits in the Japanese population links cell types to complex human diseases.	28892062
Relative wall thickness	RWT	Genetic analysis of quantitative traits in the Japanese population links cell types to complex human diseases.	28892062
Systolic blood pressure	SBP	Genetic analysis of quantitative traits in the Japanese population links cell types to complex human diseases.	28892062
Serum creatinine	sCr	Genetic analysis of quantitative traits in the Japanese population links cell types to complex human diseases.	28892062
Total bilirubin	TBil	Genetic analysis of quantitative traits in the Japanese population links cell types to complex human diseases.	28892062
Total cholesterol	TC	Genetic analysis of quantitative traits in the Japanese population links cell types to complex human diseases.	28892062
Triglyceride	TG	Genetic analysis of quantitative traits in the Japanese population links cell types to complex human diseases.	28892062
Total protein	TP	Genetic analysis of quantitative traits in the Japanese population links cell types to complex human diseases.	28892062
Uric acid	UA	Genetic analysis of quantitative traits in the Japanese population links cell types to complex human diseases.	28892062
White blood cell count	WBC	Genetic analysis of quantitative traits in the Japanese population links cell types to complex human diseases.	28892062
Zinc sulfate turbidity test	ZTT	Genetic analysis of quantitative traits in the Japanese population links cell types to complex human diseases.	28892062
