# Supplementary material for: Modern Japanese ancestry-derived variants reveal the formation process of the current Japanese regional gradations
Source: iScience. 2023 Feb 3;26(3):106130. doi: 10.1016/j.isci.2023.106130 (PMC9984562; doi:10.1016/j.isci.2023.106130)
Supplement: Table S5. Mean 2βf value of THC modern Japanese, THC Jomon, and THC continental ancestries and D value for each trait, varying the GWAS P value threshold, related to Figure 5 and Table S4 [file mmc4.xlsx]

## Sheet: Table S5
Table S5. Mean 2βf value of THC modern Japanese, THC Jomon, and THC continental ancestries and D value for each trait, varying the GWAS P value threshold, related to Figure 5 and Table S4.
Trait ID	(GWAS P value theshold) = 0.01						(GWAS P value theshold) = 0.001						(GWAS P value theshold) = 0.0001
	Mean 2βf			D	N snps		Mean 2βf			D	N snps		Mean 2βf			D	N snps
	THC Jomon	THC continental	THC modern				THC Jomon	THC continental	THC modern				THC Jomon	THC continental	THC modern
AG	-0.00061	-0.00024	-0.00026	-1.71	9252		-0.0019	-0.0012	-0.0013	-0.97	1959		-0.0038	-0.0023	-0.0024	-1.02	652
Alb	-0.00057	-0.00036	-0.00038	-1.02	7496		-0.0015	-0.00093	-0.00097	-0.83	1188		-0.0013	-0.00058	-0.00063	-0.46	270
ALP	-0.00015	-0.00014	-0.00015	-0.042	9108		-9e-05	-0.00091	-0.0009	1.09	1935		0.00026	-0.0023	-0.0022	1.48	714
ALT	0.00031	0.00014	0.00015	1.01	8296		0.00057	0.00011	0.00015	0.86	1517		0.00027	-0.00073	-0.00063	0.76	420
APTT	0.00014	-0.001	-0.00096	3.36	6624		0.0015	-0.0019	-0.0017	2.35	985		-0.0017	-0.0085	-0.0082	1.79	237
AST	-0.0002	-0.00011	-0.00011	-0.49	8715		-0.00013	-0.00036	-0.00034	0.41	1600		-0.00047	-0.0011	-0.001	0.52	506
Baso	-0.0019	-0.00021	-0.00032	-6.14	8412		-0.002	1.4e-05	-0.00014	-2.48	1509		-0.0012	0.0007	0.00055	-0.9	392
BMI	-1.8e-06	-3.9e-05	-3.6e-05	0.27	14959		-3.7e-05	-0.00033	-0.00032	0.87	4005		-0.00017	-0.00067	-0.00065	0.72	1364
BS	0.0014	0.0001	0.00017	5.88	7153		0.0025	0.001	0.0011	2.37	1181		0.004	0.0024	0.0025	0.96	274
BUN	-5.6e-05	8.9e-05	8.2e-05	-0.97	9686		-0.00026	0.00042	0.00039	-1.47	2082		-0.00013	0.001	0.001	-1.34	707
Ca	7.9e-05	4.9e-05	5.4e-05	0.12	6858		-0.00041	-0.00026	-0.00024	-0.17	1082		0.0019	-0.00047	-0.00023	0.98	210
CK	0.00066	0.00012	0.00016	2.74	8980		0.0017	-4.1e-05	0.00011	2.89	1929		0.0029	-0.0013	-0.00094	2.82	642
Cl	0.00024	3.3e-05	4e-05	1.26	9101		0.00054	0.0011	0.00099	-0.96	1584		-0.0016	0.00035	0.00011	-1.34	377
CRP	-0.0015	0.0012	0.001	-12	9701		-0.003	0.0012	0.00095	-6	1612		-0.0035	0.0019	0.0015	-2.7	309
DBP	0.00029	2.8e-05	3.9e-05	1.51	8749		0.00075	0.00048	0.00048	0.52	1638		0.0016	0.0013	0.0013	0.29	453
EA	0.0013	-0.00018	-8.4e-05	1.93	5935		0.0075	0.003	0.0033	1.72	664		0.012	0.0067	0.0072	0.64	70
EF	-0.00065	0.0004	0.00034	-2.17	6027		0.0013	0.0032	0.0031	-1.2	713		0.0021	0.0058	0.0057	-0.83	103
eGFR	0.00067	0.00019	0.00022	3.15	11707		0.0013	0.00051	0.00056	1.86	2734		0.0013	0.00056	0.0006	0.92	905
Eosino	-0.0019	0.00068	0.00052	-9.29	8009		-0.0019	0.0011	0.00095	-3.58	1434		-0.0019	-9.3e-05	-0.00019	-0.9	370
Fbg	-0.00055	0.0002	0.00016	-1.37	6050		-0.0045	-0.0016	-0.0017	-1.56	749		-0.0084	-0.0037	-0.0039	-0.79	88
FS	-0.0012	-0.00055	-0.00059	-1.23	6113		-0.00078	-0.00027	-0.00029	-0.31	737		0.0032	0.005	0.0049	-0.43	89
GGT	0.00015	0.00012	0.00013	0.17	9230		0.00038	0.00033	0.00034	0.082	2167		0.00052	0.00053	0.00054	-0.011	838
Hb	0.00037	0.00017	0.00018	1.03	8398		0.0011	0.00055	0.00057	0.83	1516		0.0051	0.0033	0.0034	1.33	358
HbA1c	0.0013	-0.00014	-4.5e-05	4.75	7596		0.0015	-0.00069	-0.00059	2.15	1334		0.002	0.0005	0.00059	0.63	351
HDL-C	0.00048	0.00027	0.00029	0.8	9356		0.0018	0.00043	0.00055	1.64	2140		0.0036	0.00048	0.00075	1.99	862
Height	-0.00084	-8.3e-05	-0.00013	-9.78	42622		-0.0014	-0.00028	-0.00035	-6.83	16322		-0.0018	-0.00067	-0.00074	-4.4	8232
Ht	7.6e-05	2.1e-05	2.2e-05	0.3	8667		0.0012	0.00069	0.0007	0.89	1549		0.0031	0.0018	0.0018	0.99	390
IVS	4e-05	-0.00029	-0.00025	0.61	6411		0.002	0.0016	0.0016	0.24	756		-0.0039	-0.0039	-0.0039	-0.0018	103
K	0.00021	0.00013	0.00013	0.45	8090		-0.00073	-0.00052	-0.00055	-0.4	1445		-0.0036	-0.0021	-0.0022	-0.96	301
LDH	-0.00058	0.0001	7.8e-05	-3.31	8444		6e-06	-0.0002	-0.00012	0.26	1431		0.0019	-0.0025	-0.002	1.98	347
LDL-C	0.00043	0.0004	0.00041	0.1	7632		0.0017	0.0015	0.0016	0.15	1338		0.0052	0.0042	0.0043	0.54	414
LVDd	0.0011	0.00014	0.00019	2.02	6367		0.0017	0.00061	0.00066	0.66	821		0.014	0.0093	0.0096	0.77	106
LVDs	0.0017	0.00018	0.00026	2.98	6315		0.0022	0.0007	0.00077	0.87	789		0.0068	0.0025	0.0027	0.75	123
LVM	0.00084	7.3e-05	0.00013	1.49	6460		-0.00054	-0.0013	-0.0012	0.43	840		0.0019	-6.3e-05	-1.8e-05	0.28	94
LVMI	0.0004	5.9e-05	9.6e-05	0.68	6309		-0.00038	-0.002	-0.0019	0.9	783		0.002	0.0062	0.006	-0.69	85
Lym	0.00033	0.0002	0.00021	0.47	7693		0.0013	0.00028	0.00033	1.27	1270		0.00076	-0.0014	-0.0013	0.87	247
MAP	0.00016	-7.9e-05	-7.6e-05	1.38	9392		0.00025	2.6e-06	1.4e-06	0.51	1838		0.00092	0.00064	0.00065	0.23	529
MCH	0.00054	0.0001	0.00014	2.16	10205		0.0013	0.00011	0.0002	2.29	2692		0.0023	0.0002	0.00032	2.16	1172
MCHC	0.00025	-9.4e-05	-6.9e-05	1.72	8249		0.0012	0.00075	0.00079	0.73	1628		0.003	0.0022	0.0023	0.55	534
MCV	-3.2e-05	-0.00026	-0.00023	1.2	10913		0.00036	-0.00039	-0.00033	1.52	2975		0.00055	-0.00096	-0.00087	1.67	1299
Mono	0.00055	0.00051	0.00051	0.15	8238		0.00041	0.00045	0.00043	-0.053	1500		-0.0016	-0.0019	-0.0019	0.17	414
Na	0.00014	-1.5e-05	-1.5e-05	0.82	7986		-0.00071	-0.00024	-0.00029	-0.78	1332		-0.0027	-0.0012	-0.0014	-0.95	308
NAP	0.0005	0.00057	0.00057	-0.34	9670		0.00075	0.00095	0.00096	-0.32	2152		0.0024	0.0022	0.0023	0.12	789
Neutro	-5.3e-05	3.1e-05	2.4e-05	-0.31	7747		-0.00015	-0.00025	-0.00028	0.14	1375		-0.00043	0.00065	0.00057	-0.52	363
P	0.0001	2.2e-05	3.2e-05	0.23	6713		-0.0012	-0.00099	-0.001	-0.19	893		-9.4e-05	0.0017	0.0016	-0.53	156
Plt	-4.8e-05	0.00034	0.00031	-1.77	10913		0.00051	0.0016	0.0015	-1.73	2809		-9.1e-05	0.003	0.0029	-2.54	1180
PP	0.00043	0.00017	0.00018	1.51	8269		0.0013	0.00087	0.00089	0.72	1414		-0.0018	-0.00064	-0.00072	-0.9	313
PT	-0.00087	-7.6e-05	-0.00013	-2.41	6728		-0.0014	-0.0018	-0.0018	0.31	946		0.0059	-0.0036	-0.0032	2.1	212
PW	0.00015	-9.4e-05	-8.1e-05	0.51	6209		-0.00039	-0.0016	-0.0015	0.67	753		-0.013	-0.011	-0.011	-0.31	77
RBC	0.00036	0.00029	0.00029	0.39	9843		0.00061	0.00081	0.00079	-0.39	2168		0.00081	0.0021	0.002	-1.17	750
RWT	-0.0011	-0.00037	-0.00042	-1.51	6353		-0.00073	-0.00051	-0.00053	-0.13	788		-0.0039	-0.0012	-0.0013	-0.48	102
SBP	0.00016	-3.3e-05	-2.7e-05	1.19	9501		-4.7e-05	-0.00027	-0.00026	0.44	1873		0.00018	-0.00061	-0.0006	0.72	510
sCr	3.1e-05	-0.00011	-0.00011	0.98	11288		-0.00046	-0.0006	-0.00059	0.35	2721		-0.0009	-0.0008	-0.00081	-0.12	915
TBil	-0.00018	0.00022	0.0002	-1.48	7828		0.00076	0.00035	0.00039	0.35	1268		0.0045	0.00071	0.001	1	385
TC	0.0011	0.00062	0.00068	2.36	8513		0.0031	0.0017	0.0019	2.41	1731		0.0063	0.004	0.0043	1.93	607
TG	0.00061	-0.0003	-0.00021	3.71	8627		0.0025	-0.00088	-0.00049	4.1	1765		0.0073	-0.0018	-0.00079	4.14	650
TP	2.5e-05	-0.00011	-0.00011	0.73	9168		0.0014	0.001	0.001	0.64	1794		0.0015	0.0011	0.0012	0.28	572
UA	-2.4e-06	-0.00015	-0.00013	0.66	9099		-0.00032	-0.00036	-0.00034	0.061	2000		-0.00057	-0.0012	-0.0011	0.36	827
WBC	0.00023	0.0002	0.0002	0.14	9452		0.00053	0.00047	0.00047	0.097	1956		-0.001	-0.0011	-0.0011	0.018	611
ZTT	-6e-05	0.0016	0.0015	-2.67	6282		0.0021	0.0037	0.0037	-0.82	800		0.0059	0.0052	0.0053	0.12	123
